# Supplementary material for: Analysis of the Structural Organization and Expression of the Vrn-D1 Gene Controlling Growth Habit (Spring vs. Winter) in Aegilops tauschii Coss
Source: Plants (Basel). 2023 Oct 17;12(20):3596. doi: 10.3390/plants12203596 (PMC10610194; doi:10.3390/plants12203596)
Supplement: Supplementary file 1 [file plants-12-03596-s001.zip]

Archive with 1 entries (1 files):
- plants-2611271-supplementary.pdf
